# Supplementary material for: Empagliflozin Reduces the Progression of Hepatic Fibrosis in a Mouse Model and Inhibits the Activation of Hepatic Stellate Cells via the Hippo Signalling Pathway
Source: Biomedicines. 2022 Apr 29;10(5):1032. doi: 10.3390/biomedicines10051032 (PMC9138578; doi:10.3390/biomedicines10051032)
Supplement: Supplementary file 1 [file biomedicines-10-01032-s001.zip]

Archive with 1 entries (1 files):
- biomedicines-1679881-supplementary.pdf
